# Supplementary material for: Transition-Metal-Free One-Pot Synthesis of Fused Benzofuranamines and Benzo[b]thiophenamines
Source: Molecules. 2023 Nov 23;28(23):7738. doi: 10.3390/molecules28237738 (PMC10708444; doi:10.3390/molecules28237738)
Supplement: Supplementary file 1 [file molecules-28-07738-s001.zip]

Archive with 1 entries (1 files):
- molecules-2695468-supplementary.pdf
